# Supplementary material for: CLR (C-Reactive Protein to Lymphocyte Ratio) Served as a Promising Predictive Biomarker for Cerebral Vasospasm in Aneurysmal Subarachnoid Hemorrhage (aSAH): A Retrospective Cohort Study
Source: J Clin Med. 2024 Feb 6;13(4):940. doi: 10.3390/jcm13040940 (PMC10889261; doi:10.3390/jcm13040940)
Supplement: Supplementary file 1 [file jcm-13-00940-s001.zip]

Archive with 1 entries (1 files):
- jcm-2814020-supplementary.pdf
